# Supplementary material for: Methodological Challenges of Digital PCR Detection of the Histone H3 K27M Somatic Variant in Cerebrospinal Fluid
Source: Pathol Oncol Res. 2022 Apr 12;28:1610024. doi: 10.3389/pore.2022.1610024 (PMC9039021; doi:10.3389/pore.2022.1610024)
Supplement: Supplementary file 1 [file Table2.XLSX]

## Sheet: Лист1
Table S2. Raw data for two platforms, QX200 Droplet Digital PCR system (Bio-Rad) and QIAcuity Digital PCR System (Qiagen).
Sample ID	Channel	No-preamplification QIAcuity (Qiagen)				No-preamplification QX200 (Bio-Rad)				Preamplification+ QIAcuity (Qiagen)				Preamplification+ QX200 (Bio-Rad)
		Positive partitions	Negative partitions	Concentration copies/µL	Concentration copies/starting sample	Positive droplets	Negative droplets	Concentration copies/µL	Concentration copies/starting sample	Positive partitions	Negative partitions	Concentration copies/µL	Concentration copies/starting sample	Positive droplets	Negative droplets	Concentration copies/µL	Concentration copies/starting sample
1	H3 K27M (FAM)	0	8190	0	0	0	27095	0	0	0	16428	0	0	2	34508	0.07	0.28
	WT (HEX)	148	8042	57.1	137.04	555	26540	24.3	97.2	5452	11030	1298.55	3116.52	13333	21177	575	2300
2	H3 K27M (FAM)	0	16239	0	0	0	32074	0	0	0	16458	0	0	0	32902	0	0
	WT (HEX)	182	16058	35.55	85.32	418	31656	15.4	61.6	3214	13266	715.6	1717.44	7878	25031	322	1288
3	H3 K27M (FAM)	0	15897	0	0	0	26071	0	0	0	15536	0	0	0	30464	0	0
	WT (HEX)	226	15679	44.7	107.28	368	25703	16.8	67.2	3167	12421	728	1747.2	7819	22645	348	1392
4	H3 K27M (FAM)	0	16204	0	0	0	15126	0	0	0	16442	0	0	0	33252	0	0
	WT (HEX)	64	16152	12.5	30	67	15059	5.2	20.8	1209	15255	250.1	600.24	2926	30326	108.4	433.6
5	H3 K27M (FAM)	0	15843	0	0	0	34617	0	0	0	16038	0	0	0	35277	0	0
	WT (HEX)	45	15803	8.7	20.88	83	34534	2.8	11.2	601	15445	119.1	285.84	1667	33610	57	228
7	H3 K27M (FAM)	0	16243	0	0	0	30898	0	0	0	16489	0	0	1	31498	0.04	0.16
	WT (HEX)	85	16163	16.75	40.2	240	30658	9.15	36.6	2065	14441	446.3	1071.12	5192	26307	212	848
8	H3 K27M (FAM)	0	8033	0	0	ND	ND	ND	ND	0	16496	0	0	2	27117	0.09	0.36
	WT (HEX)	52	7991	20.6	49.44	ND	ND	ND	ND	2199	14299	477.3	1145.52	4789	22330	229	916
9	H3 K27M (FAM)	ND	ND	ND	ND	ND	ND	ND	ND	ND	ND	ND	ND	1826	31522	66.2	264.8
	WT (HEX)	ND	ND	ND	ND	ND	ND	ND	ND	ND	ND	ND	ND	10771	22577	459	1836
10	H3 K27M (FAM)	ND	ND	ND	ND	ND	ND	ND	ND	ND	ND	ND	ND	3	67175	0.11	0.44
	WT (HEX)	ND	ND	ND	ND	ND	ND	ND	ND	ND	ND	ND	ND	9	67169	0.31	1.24
11.1	H3 K27M (FAM)	14	16139	2.8	6.72	30	27663	1.28	5.12	207	16283	41.45	99.48	485	29458	19.2	76.8
	WT (HEX)	66	16094	12.95	31.08	138	27555	5.9	23.6	1455	15054	302.55	726.12	3156	26787	131	524
11.2	H3 K27M (FAM)	15	16048	2.9	6.96	19	19544	1.1	4.4	391	16037	75.5	181.2	734	27470	31	124
	WT (HEX)	84	16004	16.1	38.64	87	19476	5.2	20.8	1700	14783	341.2	818.88	3222	24982	142.7	570.8
11.3	H3 K27M (FAM)	43	16353	8.2	19.68	62	27495	2.6	10.4	685	15791	133.1	319.44	1568	30243	59.5	238
	WT (HEX)	101	16298	19.25	46.2	241	27316	10.3	41.2	2964	13510	621.75	1492.2	6403	25408	264	1056
11.4	H3 K27M (FAM)	19	16374	3.7	8.88	9	17447	0.61	2.44	403	16046	80.5	193.2	808	27204	34.4	137.6
	WT (HEX)	68	16397	13.25	31.8	30	17426	2	8	1592	14890	329.3	790.32	3160	24852	140.8	563.2
11.5	H3 K27M (FAM)	ND	ND	ND	ND	ND	ND	ND	ND	8	31792	0.80575	1.9338	11	61394	0.2075	0.83
	WT (HEX)	ND	ND	ND	ND	ND	ND	ND	ND	9	31832	0.901	2.1624	14	61391	0.2625	1.05
12.1	H3 K27M (FAM)	11	15849	2.2	5.28	59	31894	2.2	8.8	317	15675	64.8	155.52	893	33319	31.1	124.4
	WT (HEX)	19	15864	3.8	9.12	69	31884	2.5	10	544	15470	111.9	268.56	1473	32739	51.8	207.2
12.2	H3 K27M (FAM)	18	15839	3.6	8.64	26	26873	1.14	4.56	436	15738	89	213.6	1215	31366	44.7	178.8
	WT (HEX)	23	15856	4.6	11.04	19	26880	0.83	3.32	494	15685	101	242.4	1293	31288	47.6	190.4
13	H3 K27M (FAM)	0	15870	0	0	0	33430	0	0	0	16047	0	0	0	31508	0	0
	WT (HEX)	91	15809	18.3	43.92	226	33204	8	32	1621	14467	345.1	828.24	5181	26327	211	844
14	H3 K27M (FAM)	0	15839	0	0	0	34200	0	0	0	16138	0	0	2	33049	0.07	0.28
	WT (HEX)	389	15476	79	189.6	606	33594	21	84	4211	11954	993.3	2383.92	11194	21857	487	1948
17	H3 K27M (FAM)	ND	ND	ND	ND	ND	ND	ND	ND	ND	ND	ND	ND	4	97787	0.05	0.2
	WT (HEX)	ND	ND	ND	ND	ND	ND	ND	ND	ND	ND	ND	ND	6744	91047	83	332
