# Supplementary material for: Methodological Challenges of Digital PCR Detection of the Histone H3 K27M Somatic Variant in Cerebrospinal Fluid
Source: Pathol Oncol Res. 2022 Apr 12;28:1610024. doi: 10.3389/pore.2022.1610024 (PMC9039021; doi:10.3389/pore.2022.1610024)
Supplement: Supplementary file 2 [file Table1.XLSX]

## Sheet: 1
Table S1. Retrospective cohort with the H3F3A status determined by Sanger sequencing and ddPCR.
Sample ID	Diagnosis	H3F3A status by Sanger sequencing	H3F3A K27M status by ddPCR
1	Glioblastoma of brainstem	H3F3A: с.83А>T, p.(K28M)	positive
2	Thalamic glioblastoma	H3F3A: с.83А>T, p.(K28M)	positive
3	Thalamic anaplastic astrocytoma	H3F3A: с.83А>T, p.(K28M)	positive
4	Cerebellar glioblastoma	H3F3A: с.83А>T, p.(K28M)	positive
5	Thalamic glioblastoma	H3F3A: с.83А>T, p.(K28M)	positive
6	Thalamic anaplastic astrocytoma	H3F3A: с.83А>T, p.(K28M)	positive
7	Thalamic anaplastic astrocytoma	H3F3A: с.83А>T, p.(K28M)	positive
8	Thalamic anaplastic astrocytoma	H3F3A: с.83А>T, p.(K28M)	positive
9	Thalamic glioblastoma	H3F3A: с.83А>T, p.(K28M)	positive
10	Glioblastoma of brainstem	H3F3A: с.83А>T, p.(K28M)	positive
11	Hemispheric glioblastoma	H3F3A wild-type	negative
12	Cerebellar anaplastic astrocytoma	H3F3A wild-type	negative
13	Hemispheric glioblastoma	H3F3A wild-type	negative
14	Classic medulloblastoma	H3F3A wild-type	negative
15	Classic medulloblastoma	H3F3A wild-type	negative
16	Large cell / anaplastic medulloblastoma	H3F3A wild-type	negative
17	Pilocytic astrocytoma	H3F3A wild-type	negative
18	Pilocytic astrocytoma	H3F3A wild-type	negative
19	Atypical teratoid/rhabdoid tumor	H3F3A wild-type	negative
20	Atypical teratoid/rhabdoid tumor	H3F3A wild-type	negative
21	Infantile fibrosarcoma	H3F3A wild-type	negative
22	Infantile fibrosarcoma	H3F3A wild-type	negative
23	Rhabdomyosarcoma	H3F3A wild-type	negative
24	Rhabdomyosarcoma	H3F3A wild-type	negative
25	Undifferentated neuroblasoma	H3F3A wild-type	negative
